# Supplementary material for: Outbreak-Related Disease Burden Associated with Consumption of Unpasteurized Cow’s Milk and Cheese, United States, 2009–2014
Source: Emerg Infect Dis. 2017 Jun;23(6):957–64. doi: 10.3201/eid2306.151603 (PMC5443421; doi:10.3201/eid2306.151603)
Supplement: Technical Appendix 1 — Description of the stochastic model that provides equations and source information for the values used in the model. Outbreak-related illnesses and hospitalizations, consumption data, and population estimates aggregated over the study period (2009–2014). [file 15-1603-Techapp-s1.xlsx]

## Sheet: Color code
Article DOI: https://dx.doi.org/10.3201/eid2306.151603
Outbreak-Related Disease Burden Associated with Consumption of Unpasteurized Cow’s Milk and Cheese, United States, 2009–2014
Technical Appendix 1. National Outbreak Reporting System outbreak data used for analysis
Color code
Reason	Number of outbreaks	Comment
Deleted because outbreaks records indicated multiple food vehicle outbreak (other than dairy) or goat products	3	ID: 11, 22 and 46
Outbreaks with suspected etiology status.	9	IDs= 8,24, 56, 65, 70, 86, 90, 95 and 98
Pasteurization status of the food vehicle is unknown	1	Initially 8 outbreaks have food vehicle or ingredient with no indication of the pasteurization status. Further investigation of these 8 outbreaks indicated that 3 were pasteurized, 4 were unpasteurized and 1 was still unknown.
		Sources of information to stablish pasteurization status
		ID= 5 and 48. http://www.outbreakdatabase.com
		ID= 52. http://www.kdheks.gov
		ID= 58, 76 and 80. http://www.fda.gov
		ID=75. http://dhss.alaska.gov
		ID= 79. Preparation comments indicated "Milk and cream were taken ahead of the pasteurizer in the dairy". It was assumed as unpasteurized
Outbreaks with multiple confirmed etiologies	3	ID 25: This outbreak has 7 confirmed illnesses, however 3 were lab-confirmed for Campylobacter and 4 for Criptosporidium. The number of confirmed illnesses was readjusted to 3 to reflect the cases confirmed for Campylobacter.
		ID 68: This outbreak has 4 confirmed illnesses, however 3 were lab-confirmed for Campylobacter and 1 for Salmonella. This outbreak was duplicated to reflex 3 Campylobacter and 1 for Salmonella. The proportion of confirmed illnesses was used to estimate the illnesses and hospitallizations by etiology.
		ID 97: This outbreak has 26 confirmed illnesses, 26 were lab-confirmed for Campylobacter and 3 for STEC. STEC positives had concurrent Campylobacter positivity. This outbreak was duplicated to reflex 26 confirmed illnesses for Campylobacter and 3 confirmed illnesses for STEC. The proportion of confirmed illnesses was used to estimate the illnesses and hospitallizations by etiology.

## Sheet: Imported data 2009-2014
ID	Year	Month	State	Num states	Genus Name	Species Name	Serotype Name	Etiology Status	Location of Preparation	Confirmed Illnesses	Illnesses	Hospitalizations	Deaths	Food Vehicle	Contaminated Ingredient
1	2009	1	Pennsylvania	1	Campylobacter	jejuni		Confirmed	Other (describe in remarks)	8	9	1	0	milk, whole milk unpasteurized
2	2009	3	Colorado	1	Campylobacter	jejuni		Confirmed	Other (describe in remarks)	12	81	1	0	milk, whole milk unpasteurized	milk, whole milk unpasteurized
3	2009	3	Utah	1	Campylobacter	jejuni		Confirmed	Private home/residence	10	10	0	0	queso fresco, unpasteurized	milk
4	2009	5	Pennsylvania	1	Campylobacter	jejuni		Confirmed	Private home/residence	2	2	0	0	milk, whole milk unpasteurized
5	2009	6	Multistate	2	Listeria	monocytogenes		Confirmed	Private home/residence	5	18	6	0	Mexican-Style Cheese
6	2009	6	Multistate	3	Listeria	monocytogenes		Confirmed	Private home/residence	8	8	3	0	mexican style cheese, pasteurized	mexican style cheese
7	2009	8	Wisconsin	1	Campylobacter	jejuni		Confirmed		39	52	1	0	milk, whole milk unpasteurized
8	2009	9	Washington	1	Escherichia	coli, Shiga toxin-producing	O157:H7, O121	Suspected		3	3	0	0	milk, whole milk unpasteurized
9	2010	1	New York	1	Campylobacter	jejuni		Confirmed	Other (describe in remarks)	5	20	1	0	Raw Milk	milk
10	2010	1	Colorado	1	Campylobacter	jejuni		Confirmed	Other (describe in remarks)	2	3	0	0	cheese curds	milk, whole milk pasteurized
11	2010	1	Multistate	3	Campylobacter	unknown		Confirmed	Private home/residence	10	15	1	0	milk, whole milk unpasteurized, cheese, unspecified, unpasteurized	milk, whole milk unpasteurized
12	2010	2	Tennessee	1	Escherichia	coli, Shiga toxin-producing	O157:H7	Confirmed	Private home/residence	3	3	0	0	milk, whole milk unpasteurized
13	2010	2	Washington	1	Escherichia	coli, Shiga toxin-producing	O26:H11	Confirmed	Other (describe in remarks)	4	6	0	0	milk, whole milk unpasteurized
14	2010	2	Pennsylvania	1	Campylobacter	jejuni		Confirmed	Other (describe in remarks)	12	22	3	0	milk, whole milk unpasteurized
15	2010	3	Multistate	3	Campylobacter	jejuni		Confirmed	Other (describe in remarks)	13	25	0	0	milk, whole milk unpasteurized	milk, whole milk unpasteurized
16	2010	3	Illinois	1	Campylobacter	jejuni		Confirmed	Other (describe in remarks)	2	2	0	0	Raw Milk
17	2010	3	Multistate	3	Listeria	monocytogenes		Confirmed	Private home/residence	6	6	4	1	mexican style cheese, pasteurized
18	2010	5	Minnesota	1	Escherichia	coli, Shiga toxin-producing	O157:H7	Confirmed	Other (describe in remarks)	8	8	5	0	Dairy	milk, whole milk unpasteurized
19	2010	5	Massachusetts	1	Campylobacter	jejuni		Confirmed	Other (describe in remarks)	2	2	1	0	milk, whole milk unpasteurized
20	2010	5	Washington	1	Escherichia	coli, Shiga toxin-producing	O157:H7	Confirmed	Other (describe in remarks)	2	2	1	0	milk, whole milk unpasteurized
21	2010	5	Michigan	1	Campylobacter	jejuni		Confirmed	Other (describe in remarks)	9	11	0	0	milk, whole milk unpasteurized	milk, whole milk unpasteurized
22	2010	6	Colorado	1	Campylobacter, Escherichia	jejuni, coli, Shiga toxin-producing	O157:H7	Confirmed	Other (describe in remarks)	11	30	2	0	goat milk, unpasteurized	goat milk, unpasteurized
23	2010	6	Multistate	10	Listeria	monocytogenes		Confirmed	Private home/residence	34	34	32	4	cheese, pasteurized
24	2010	7	North Dakota	1	Campylobacter	jejuni		Suspected	Private home/residence	1	7	0	0	whole milk, unpasteurized
25	2010	7	Minnesota	1	Campylobacter, Cryptosporidium	jejuni, parvum		Confirmed	Other (describe in remarks)	7	7	0	0	milk, whole milk unpasteurized	milk, whole milk pasteurized
26	2010	8	Vermont	1	Campylobacter	jejuni		Confirmed	Other (describe in remarks)	3	6	0	0	milk, whole milk unpasteurized	milk, whole milk pasteurized
27	2010	9	Multistate	4	Escherichia	coli, Shiga toxin-producing	O157:H7	Confirmed	Banquet Facility (food prepared and served on-site)	8	8			multiple cheeses, unpasteurized
28	2010	9	South Carolina	1	Campylobacter	jejuni		Confirmed	Other (describe in remarks)	3	7	0	0	milk, whole milk unpasteurized
29	2010	10	Pennsylvania	1	Campylobacter	jejuni		Confirmed	Private home/residence	3	4	1	0	milk, whole milk unpasteurized
30	2010	10	Multistate	5	Escherichia	coli, Shiga toxin-producing	O157:H7	Confirmed	Grocery store	38	38	15	0	Gouda cheese (unpasteurized milk)	cheese
31	2010	12	Vermont	1	Campylobacter	jejuni		Confirmed	Other (describe in remarks)	2	11	0	0	milk, whole milk unpasteurized	milk, whole milk unpasteurized
32	2011	1	California	1	Salmonella	enterica	Typhimurium	Confirmed	Private home/residence	37	37	7	0	queso fresco, unpasteurized
33	2011	3	South Carolina	1	Campylobacter	jejuni		Confirmed	Other (describe in remarks)	9	23	1	0	Raw Milk	milk, whole milk unpasteurized
34	2011	4	Pennsylvania	1	Campylobacter	jejuni		Confirmed		3	3	0	0	milk, whole milk unpasteurized	milk, whole milk unpasteurized
35	2011	5	Alaska	1	Campylobacter	jejuni		Confirmed	Other (describe in remarks)	7	18	0	0	milk, whole milk unpasteurized
36	2011	5	Michigan	1	Campylobacter	unknown		Confirmed	Other (describe in remarks)	2	2	0	0	Raw Milk	raw milk
37	2011	6	Pennsylvania	1	Campylobacter	unknown		Confirmed	Other (describe in remarks)	2	5	0	0	milk, whole milk unpasteurized	milk, whole milk unpasteurized
38	2011	6	Wisconsin	1	Campylobacter	jejuni		Confirmed	Other (describe in remarks)	9	16	1	0	whole milk, unpasteurized	milk, whole milk unpasteurized
39	2011	6	New York	1	Campylobacter	jejuni		Confirmed	Other (describe in remarks)	2	4	0	0	Raw Milk	milk, whole milk unpasteurized
40	2011	6	South Carolina	1	Campylobacter	jejuni		Confirmed	Other (describe in remarks)	6	10	2	0	milk, whole milk unpasteurized	milk, whole milk unpasteurized
41	2011	6	North Carolina	1	Campylobacter	coli		Confirmed		3	3		0	milk, whole milk unpasteurized
42	2011	6	Minnesota	1	Campylobacter	jejuni		Confirmed		2	2	0	0	milk, whole milk unpasteurized	milk, whole milk unpasteurized
43	2011	7	Minnesota	1	Campylobacter	coli		Confirmed	Other (describe in remarks)	3	3	2	0	milk, whole milk unpasteurized	milk, whole milk unpasteurized
44	2011	7	New Jersey	1	Listeria	monocytogenes		Confirmed	Private home/residence	2	2	2	0	mexican style cheese, pasteurized
45	2011	7	New York	1	Campylobacter	jejuni		Confirmed	Other (describe in remarks)	3	3	0	0	Raw Milk	milk
46	2011	8	Ohio	1	Campylobacter	unknown		Suspected	Private home/residence	1	2	0	0	goat milk, unpasteurized	goat milk, unpasteurized
47	2011	8	California	1	Escherichia	coli, Shiga toxin-producing	O157:H7	Confirmed	Other (describe in remarks)	5	5	3	0	Raw Milk	milk, unpasteurized
48	2011	8	Washington	1	Escherichia	coli, Shiga toxin-producing	O157:H7	Confirmed	Other (describe in remarks)	3	3	3	0	milk
49	2011	8	Michigan	1	Listeria	monocytogenes		Confirmed	Private home/residence	2	2	2	1	ackawi cheese, pasteurized, chives cheese, pasteurized
50	2011	9	New York	1	Campylobacter	jejuni		Confirmed	Other (describe in remarks)	6	13	0	0	Raw Milk	milk
51	2011	10	Multistate	24	Listeria	monocytogenes		Confirmed	Banquet Facility (food prepared and served on-site)	1	15	1	1	blue-veined cheese, unpasteurized
52	2011	12	Kansas	1	Campylobacter	jejuni		Confirmed	Other (describe in remarks)	5	18	0	0	milk	milk
53	2012	1	California	1	Campylobacter	jejuni		Confirmed	Other (describe in remarks)	33	33	2	0	milk	raw milk
54	2012	1	New York	1	Campylobacter	jejuni		Confirmed	Other (describe in remarks)	3	6	2	0	milk, whole milk unpasteurized	milk
55	2012	1	Multistate	4	Campylobacter	jejuni		Confirmed	Other (describe in remarks)	81	148	9	0	milk, whole milk unpasteurized
56	2012	1	Pennsylvania	1	Campylobacter	other		Confirmed	Other (describe in remarks)	2	2	0	0	milk, whole milk unpasteurized
57	2012	3	Utah	1	Campylobacter	jejuni		Suspected	Other (describe in remarks)	1	2	0	0	cheese curds	raw milk
58	2012	3	Multistate	14	Listeria	monocytogenes		Confirmed	Grocery store	22	23	21	5	ricotta salata cheese
59	2012	4	Multistate	2	Escherichia	coli, Shiga toxin-producing	O157:H7	Confirmed	Other (describe in remarks)	11	16	4	0	milk	raw milk
60	2012	5	Minnesota	1	Campylobacter	jejuni		Confirmed	Other (describe in remarks)	2	7	0	0	milk, whole milk unpasteurized	milk, whole milk unpasteurized
61	2012	6	Iowa	1	Campylobacter	unknown		Confirmed	Other (describe in remarks)	2	5	0	0	milk, whole milk unpasteurized
62	2012	7	Colorado	1	Escherichia	coli, Shiga toxin-producing	O111:NM	Confirmed	Private home/residence	2	2	0	0	Raw Milk	milk
63	2012	7	Pennsylvania	1	Campylobacter	jejuni		Confirmed	Other (describe in remarks)	3	3	0	0	milk, whole milk unpasteurized
64	2012	8	Ohio	1	Campylobacter	jejuni		Confirmed	Private home/residence	2	2	0	0	milk, whole milk unpasteurized
65	2012	8	Ohio	1	Campylobacter	unknown		Suspected	Private home/residence	0	4	0	0	milk, whole milk unpasteurized
66	2012	11	Pennsylvania	1	Campylobacter	jejuni		Confirmed	Private home/residence	2	10	0	0	milk, whole milk unpasteurized	milk, whole milk unpasteurized
67	2013	1	Alaska	1	Campylobacter	coli		Confirmed	Other (describe in remarks)	7	29	2	0	milk, whole milk unpasteurized	milk
68	2013	1	Connecticut	1	Campylobacter, Salmonella	jejuni, enterica		Confirmed	Other (describe in remarks)	4	7	1	0	milk, whole milk unpasteurized	milk, whole milk unpasteurized
69	2013	1	Pennsylvania	1	Campylobacter	jejuni		Confirmed	Private home/residence	2	2	0	0	milk, whole milk unpasteurized	milk, whole milk unpasteurized
70	2013	2	Ohio	1	Campylobacter	jejuni		Suspected	Private home/residence	1	2	0	0	milk, whole milk unpasteurized	milk, whole milk unpasteurized
71	2013	3	Wisconsin	1	Escherichia	coli, Shiga toxin-producing	O157:H7	Confirmed	Other (describe in remarks)	3	3	1	0	milk, unpasteurized
72	2013	3	Minnesota	1	Salmonella	enterica	Typhimurium	Confirmed	Private home/residence	19	26	15	0	queso fresco, unpasteurized	milk, whole milk unpasteurized
73	2013	4	Colorado	1	Campylobacter	jejuni		Confirmed	Other (describe in remarks)	6	32	1	0	milk, unpasteurized	milk, whole milk unpasteurized
74	2013	4	Pennsylvania	1	Campylobacter	jejuni		Confirmed	Other (describe in remarks)	6	8	0	0	milk, whole milk unpasteurized	milk, whole milk unpasteurized
75	2013	5	Alaska	1	Campylobacter	jejuni		Confirmed		2	5	1	0	milk
76	2013	5	Multistate	5	Listeria	monocytogenes		Confirmed	Private home/residence	6	6	6	1	Cheese-Le Frere	cheese
77	2013	6	Minnesota	1	Campylobacter	jejuni		Confirmed	Other (describe in remarks)	3	6	0	0	milk, unpasteurized
78	2013	6	Multistate	2	Salmonella	enterica	Typhimurium	Confirmed	Other (describe in remarks)	4	4	1	0	milk, whole milk unpasteurized
79	2013	7	Colorado	1	Campylobacter			Confirmed	Prison/jail	3	4	0	0	milk/cream
80	2013	8	Multistate	2	Listeria	monocytogenes		Confirmed	Private home/residence	8	8	7	1	latin style soft cheese
81	2013	8	Pennsylvania	1	Salmonella	enterica	Typhimurium	Confirmed	Other (describe in remarks)	9	9	2	0	milk, whole milk unpasteurized
82	2013	8	Utah	1	Campylobacter	jejuni		Confirmed	Other (describe in remarks)	11	26	1	0	milk, unpasteurized	milk, unpasteurized
83	2013	9	Multistate	6	Listeria	monocytogenes		Confirmed	Private home/residence	9	9	8	1	mexican style cheese, pasteurized
84	2013	10	Tennessee	1	Escherichia	coli, Shiga toxin-producing	O157:H7	Confirmed	Other (describe in remarks)	5	9	5	0	milk, unpasteurized	milk, whole milk unpasteurized
85	2013	10	Utah	1	Salmonella	enterica	Montevideo	Confirmed	Other (describe in remarks)	2	2	0	0	milk, whole milk unpasteurized	milk, whole milk unpasteurized
86	2013	10	Ohio	1	Campylobacter			Suspected	Other (describe in remarks)	1	9	1	0	milk, whole milk unpasteurized	milk, whole milk unpasteurized
87	2014	1	Pennsylvania	1	Campylobacter	unknown		Confirmed	Other (describe in remarks)	2	2	0	0	Raw Milk
88	2014	3	Utah	1	Campylobacter	jejuni		Confirmed	Other (describe in remarks)	8	19	0	0	milk, unpasteurized	milk
89	2014	3	Michigan	1	Escherichia	coli, Shiga toxin-producing	O157:H7	Confirmed	Private home/residence	2	2	0	0	Raw Milk	milk, unpasteurized
90	2014	3	Florida	1	Campylobacter	unknown		Suspected	Private home/residence	1	2	0	0	Dairy	milk, unpasteurized, queso fresco, unpasteurized
91	2014	5	Multistate	3	Campylobacter	jejuni		Confirmed	Other (describe in remarks)	59	99	10	1	milk, whole milk unpasteurized	milk, whole milk unpasteurized
92	2014	5	Minnesota	1	Campylobacter	jejuni		Confirmed	Private home/residence	3	9	2	0	Raw Milk	raw milk
93	2014	6	Montana	1	Salmonella	enterica	Typhimurium	Confirmed	Other (describe in remarks)	7	7	3	0	milk, unpasteurized
94	2014	7	New York	1	Campylobacter	jejuni		Confirmed	Other (describe in remarks)	4	8	0	0	Raw Milk	raw milk
95	2014	7	Ohio	1	Campylobacter	unknown		Suspected	Private home/residence	1	3	0	0	milk, unpasteurized	milk, unpasteurized
96	2014	9	Kentucky	1	Escherichia	coli, Shiga toxin-producing	O157:H7	Confirmed	Private home/residence, Other (describe in remarks)	2	4	4	0	milk, unpasteurized	milk, whole milk unpasteurized
97	2014	9	Wisconsin	1	Escherichia, Giardia	coli, Shiga toxin-producing, jejuni	unknown	Confirmed	Private home/residence	26	38	10	0	milk, whole milk unpasteurized
98	2014	10	Pennsylvania	1	Campylobacter	unknown		Suspected	Other (describe in remarks)	1	2	0	0	milk, whole milk unpasteurized	milk, unpasteurized
99	2014	11	California	1	Salmonella	enterica	Typhimurium	Confirmed	Private home/residence	4	5	1	0	other cheese, unpasteurized	milk, whole milk unpasteurized
100	2014	11	Washington	1	Listeria	monocytogenes		Confirmed	Other (describe in remarks)	3	3	2	1	mexican style cheese, pasteurized

## Sheet: Summary imported data
Genus Name	(All)						Total Outbreaks	100
Sum of Confirmed Illnesses	Sum of Illnesses	Sum of Hospitalizations	Sum of Deaths
788	1321	224	17
Genus Name	(Multiple Items)	Campylobacter
Sum of Confirmed Illnesses	Sum of Illnesses	Sum of Hospitalizations	Sum of Deaths
475	947	50	1
Genus Name	(Multiple Items)	STEC
Sum of Confirmed Illnesses	Sum of Illnesses	Sum of Hospitalizations	Sum of Deaths
136	180	53	0
Genus Name	Listeria	Listeria
Sum of Confirmed Illnesses	Sum of Illnesses	Sum of Hospitalizations	Sum of Deaths
106	134	94	16
Genus Name	(Multiple Items)	Salmonella
Sum of Confirmed Illnesses	Sum of Illnesses	Sum of Hospitalizations	Sum of Deaths
86	97	30	0

## Sheet: Past confirmed outbreaks
ID	Year	Month	State	Num states	Genus Name	Species Name	Serotype Name	Etiology Status	Location of Preparation	Confirmed Illnesses	Illnesses	Hospitalizations	Deaths	Pasteurization	Food Vehicle	Contaminated Ingredient
1	2009	1	Pennsylvania	1	Campylobacter	jejuni		Confirmed	Other (describe in remarks)	8	9	1	0	0	milk, whole milk unpasteurized
2	2009	3	Colorado	1	Campylobacter	jejuni		Confirmed	Other (describe in remarks)	12	81	1	0	0	milk, whole milk unpasteurized	milk, whole milk unpasteurized
3	2009	3	Utah	1	Campylobacter	jejuni		Confirmed	Private home/residence	10	10	0	0	0	queso fresco, unpasteurized	milk
4	2009	5	Pennsylvania	1	Campylobacter	jejuni		Confirmed	Private home/residence	2	2	0	0	0	milk, whole milk unpasteurized
6	2009	6	Multistate	3	Listeria	monocytogenes		Confirmed	Private home/residence	8	8	3	0	1	mexican style cheese, pasteurized	mexican style cheese
7	2009	8	Wisconsin	1	Campylobacter	jejuni		Confirmed		39	52	1	0	0	milk, whole milk unpasteurized
9	2010	1	New York	1	Campylobacter	jejuni		Confirmed	Other (describe in remarks)	5	20	1	0	0	Raw Milk	milk
10	2010	1	Colorado	1	Campylobacter	jejuni		Confirmed	Other (describe in remarks)	2	3	0	0	1	cheese curds	milk, whole milk pasteurized
12	2010	2	Tennessee	1	Escherichia	coli, Shiga toxin-producing	O157:H7	Confirmed	Private home/residence	3	3	0	0	0	milk, whole milk unpasteurized
13	2010	2	Washington	1	Escherichia	coli, Shiga toxin-producing	O26:H11	Confirmed	Other (describe in remarks)	4	6	0	0	0	milk, whole milk unpasteurized
14	2010	2	Pennsylvania	1	Campylobacter	jejuni		Confirmed	Other (describe in remarks)	12	22	3	0	0	milk, whole milk unpasteurized
15	2010	3	Multistate	3	Campylobacter	jejuni		Confirmed	Other (describe in remarks)	13	25	0	0	0	milk, whole milk unpasteurized	milk, whole milk unpasteurized
16	2010	3	Illinois	1	Campylobacter	jejuni		Confirmed	Other (describe in remarks)	2	2	0	0	0	Raw Milk
17	2010	3	Multistate	3	Listeria	monocytogenes		Confirmed	Private home/residence	6	6	4	1	1	mexican style cheese, pasteurized
18	2010	5	Minnesota	1	Escherichia	coli, Shiga toxin-producing	O157:H7	Confirmed	Other (describe in remarks)	8	8	5	0	0	Dairy	milk, whole milk unpasteurized
19	2010	5	Massachusetts	1	Campylobacter	jejuni		Confirmed	Other (describe in remarks)	2	2	1	0	0	milk, whole milk unpasteurized
20	2010	5	Washington	1	Escherichia	coli, Shiga toxin-producing	O157:H7	Confirmed	Other (describe in remarks)	2	2	1	0	0	milk, whole milk unpasteurized
21	2010	5	Michigan	1	Campylobacter	jejuni		Confirmed	Other (describe in remarks)	9	11	0	0	0	milk, whole milk unpasteurized	milk, whole milk unpasteurized
23	2010	6	Multistate	10	Listeria	monocytogenes		Confirmed	Private home/residence	34	34	32	4	1	cheese, pasteurized
25	2010	7	Minnesota	1	Campylobacter	jejuni		Confirmed	Other (describe in remarks)	3	3	0	0	0	milk, whole milk unpasteurized	milk, whole milk pasteurized
26	2010	8	Vermont	1	Campylobacter	jejuni		Confirmed	Other (describe in remarks)	3	6	0	0	0	milk, whole milk unpasteurized	milk, whole milk pasteurized
27	2010	9	Multistate	4	Escherichia	coli, Shiga toxin-producing	O157:H7	Confirmed	Banquet Facility (food prepared and served on-site)	8	8			0	multiple cheeses, unpasteurized
28	2010	9	South Carolina	1	Campylobacter	jejuni		Confirmed	Other (describe in remarks)	3	7	0	0	0	milk, whole milk unpasteurized
29	2010	10	Pennsylvania	1	Campylobacter	jejuni		Confirmed	Private home/residence	3	4	1	0	0	milk, whole milk unpasteurized
30	2010	10	Multistate	5	Escherichia	coli, Shiga toxin-producing	O157:H7	Confirmed	Grocery store	38	38	15	0	0	Gouda cheese (unpasteurized milk)	cheese
31	2010	12	Vermont	1	Campylobacter	jejuni		Confirmed	Other (describe in remarks)	2	11	0	0	0	milk, whole milk unpasteurized	milk, whole milk unpasteurized
32	2011	1	California	1	Salmonella	enterica	Typhimurium	Confirmed	Private home/residence	37	37	7	0	0	queso fresco, unpasteurized
33	2011	3	South Carolina	1	Campylobacter	jejuni		Confirmed	Other (describe in remarks)	9	23	1	0	0	Raw Milk	milk, whole milk unpasteurized
34	2011	4	Pennsylvania	1	Campylobacter	jejuni		Confirmed		3	3	0	0	0	milk, whole milk unpasteurized	milk, whole milk unpasteurized
35	2011	5	Alaska	1	Campylobacter	jejuni		Confirmed	Other (describe in remarks)	7	18	0	0	0	milk, whole milk unpasteurized
36	2011	5	Michigan	1	Campylobacter	unknown		Confirmed	Other (describe in remarks)	2	2	0	0	0	Raw Milk	raw milk
37	2011	6	Pennsylvania	1	Campylobacter	unknown		Confirmed	Other (describe in remarks)	2	5	0	0	0	milk, whole milk unpasteurized	milk, whole milk unpasteurized
38	2011	6	Wisconsin	1	Campylobacter	jejuni		Confirmed	Other (describe in remarks)	9	16	1	0	0	whole milk, unpasteurized	milk, whole milk unpasteurized
39	2011	6	New York	1	Campylobacter	jejuni		Confirmed	Other (describe in remarks)	2	4	0	0	0	Raw Milk	milk, whole milk unpasteurized
40	2011	6	South Carolina	1	Campylobacter	jejuni		Confirmed	Other (describe in remarks)	6	10	2	0	0	milk, whole milk unpasteurized	milk, whole milk unpasteurized
41	2011	6	North Carolina	1	Campylobacter	coli		Confirmed		3	3		0	0	milk, whole milk unpasteurized
42	2011	6	Minnesota	1	Campylobacter	jejuni		Confirmed		2	2	0	0	0	milk, whole milk unpasteurized	milk, whole milk unpasteurized
43	2011	7	Minnesota	1	Campylobacter	coli		Confirmed	Other (describe in remarks)	3	3	2	0	0	milk, whole milk unpasteurized	milk, whole milk unpasteurized
44	2011	7	New Jersey	1	Listeria	monocytogenes		Confirmed	Private home/residence	2	2	2	0	1	mexican style cheese, pasteurized
45	2011	7	New York	1	Campylobacter	jejuni		Confirmed	Other (describe in remarks)	3	3	0	0	0	Raw Milk	milk
47	2011	8	California	1	Escherichia	coli, Shiga toxin-producing	O157:H7	Confirmed	Other (describe in remarks)	5	5	3	0	0	Raw Milk	milk, unpasteurized
48	2011	8	Washington	1	Escherichia	coli, Shiga toxin-producing	O157:H7	Confirmed	Other (describe in remarks)	3	3	3	0	0	milk
49	2011	8	Michigan	1	Listeria	monocytogenes		Confirmed	Private home/residence	2	2	2	1	1	ackawi cheese, pasteurized, chives cheese, pasteurized
50	2011	9	New York	1	Campylobacter	jejuni		Confirmed	Other (describe in remarks)	6	13	0	0	0	Raw Milk	milk
51	2011	10	Multistate	24	Listeria	monocytogenes		Confirmed	Banquet Facility (food prepared and served on-site)	1	15	1	1	0	blue-veined cheese, unpasteurized
52	2011	12	Kansas	1	Campylobacter	jejuni		Confirmed	Other (describe in remarks)	5	18	0	0	0	milk	milk
53	2012	1	California	1	Campylobacter	jejuni		Confirmed	Other (describe in remarks)	33	33	2	0	0	milk	raw milk
54	2012	1	New York	1	Campylobacter	jejuni		Confirmed	Other (describe in remarks)	3	6	2	0	0	milk, whole milk unpasteurized	milk
55	2012	1	Multistate	4	Campylobacter	jejuni		Confirmed	Other (describe in remarks)	81	148	9	0	0	milk, whole milk unpasteurized
56	2012	1	Pennsylvania	1	Campylobacter	other		Confirmed	Other (describe in remarks)	2	2	0	0	0	milk, whole milk unpasteurized
58	2012	3	Multistate	14	Listeria	monocytogenes		Confirmed	Grocery store	22	23	21	5	1	ricotta salata cheese
59	2012	4	Multistate	2	Escherichia	coli, Shiga toxin-producing	O157:H7	Confirmed	Other (describe in remarks)	11	16	4	0	0	milk	raw milk
60	2012	5	Minnesota	1	Campylobacter	jejuni		Confirmed	Other (describe in remarks)	2	7	0	0	0	milk, whole milk unpasteurized	milk, whole milk unpasteurized
61	2012	6	Iowa	1	Campylobacter	unknown		Confirmed	Other (describe in remarks)	2	5	0	0	0	milk, whole milk unpasteurized
62	2012	7	Colorado	1	Escherichia	coli, Shiga toxin-producing	O111:NM	Confirmed	Private home/residence	2	2	0	0	0	Raw Milk	milk
63	2012	7	Pennsylvania	1	Campylobacter	jejuni		Confirmed	Other (describe in remarks)	3	3	0	0	0	milk, whole milk unpasteurized
64	2012	8	Ohio	1	Campylobacter	jejuni		Confirmed	Private home/residence	2	2	0	0	0	milk, whole milk unpasteurized
66	2012	11	Pennsylvania	1	Campylobacter	jejuni		Confirmed	Private home/residence	2	10	0	0	0	milk, whole milk unpasteurized	milk, whole milk unpasteurized
67	2013	1	Alaska	1	Campylobacter	coli		Confirmed	Other (describe in remarks)	7	29	2	0	0	milk, whole milk unpasteurized	milk
68	2013	1	Connecticut	1	Campylobacter	jejuni		Confirmed	Other (describe in remarks)	3	5	1	0	0	milk, whole milk unpasteurized	milk, whole milk unpasteurized
68	2013	1	Connecticut	1	Salmonella	enterica		Confirmed	Other (describe in remarks)	1	2	0	0	0	milk, whole milk unpasteurized	milk, whole milk unpasteurized
69	2013	1	Pennsylvania	1	Campylobacter	jejuni		Confirmed	Private home/residence	2	2	0	0	0	milk, whole milk unpasteurized	milk, whole milk unpasteurized
71	2013	3	Wisconsin	1	Escherichia	coli, Shiga toxin-producing	O157:H7	Confirmed	Other (describe in remarks)	3	3	1	0	0	milk, unpasteurized
72	2013	3	Minnesota	1	Salmonella	enterica	Typhimurium	Confirmed	Private home/residence	19	26	15	0	0	queso fresco, unpasteurized	milk, whole milk unpasteurized
73	2013	4	Colorado	1	Campylobacter	jejuni		Confirmed	Other (describe in remarks)	6	32	1	0	0	milk, unpasteurized	milk, whole milk unpasteurized
74	2013	4	Pennsylvania	1	Campylobacter	jejuni		Confirmed	Other (describe in remarks)	6	8	0	0	0	milk, whole milk unpasteurized	milk, whole milk unpasteurized
75	2013	5	Alaska	1	Campylobacter	jejuni		Confirmed		2	5	1	0	0	milk
76	2013	5	Multistate	5	Listeria	monocytogenes		Confirmed	Private home/residence	6	6	6	1	1	Cheese-Le Frere	cheese
77	2013	6	Minnesota	1	Campylobacter	jejuni		Confirmed	Other (describe in remarks)	3	6	0	0	0	milk, unpasteurized
78	2013	6	Multistate	2	Salmonella	enterica	Typhimurium	Confirmed	Other (describe in remarks)	4	4	1	0	0	milk, whole milk unpasteurized
79	2013	7	Colorado	1	Campylobacter			Confirmed	Prison/jail	3	4	0	0	0	milk/cream
80	2013	8	Multistate	2	Listeria	monocytogenes		Confirmed	Private home/residence	8	8	7	1	1	latin style soft cheese
81	2013	8	Pennsylvania	1	Salmonella	enterica	Typhimurium	Confirmed	Other (describe in remarks)	9	9	2	0	0	milk, whole milk unpasteurized
82	2013	8	Utah	1	Campylobacter	jejuni		Confirmed	Other (describe in remarks)	11	26	1	0	0	milk, unpasteurized	milk, unpasteurized
83	2013	9	Multistate	6	Listeria	monocytogenes		Confirmed	Private home/residence	9	9	8	1	1	mexican style cheese, pasteurized
84	2013	10	Tennessee	1	Escherichia	coli, Shiga toxin-producing	O157:H7	Confirmed	Other (describe in remarks)	5	9	5	0	0	milk, unpasteurized	milk, whole milk unpasteurized
85	2013	10	Utah	1	Salmonella	enterica	Montevideo	Confirmed	Other (describe in remarks)	2	2	0	0	0	milk, whole milk unpasteurized	milk, whole milk unpasteurized
87	2014	1	Pennsylvania	1	Campylobacter	unknown		Confirmed	Other (describe in remarks)	2	2	0	0	0	Raw Milk
88	2014	3	Utah	1	Campylobacter	jejuni		Confirmed	Other (describe in remarks)	8	19	0	0	0	milk, unpasteurized	milk
89	2014	3	Michigan	1	Escherichia	coli, Shiga toxin-producing	O157:H7	Confirmed	Private home/residence	2	2	0	0	0	Raw Milk	milk, unpasteurized
91	2014	5	Multistate	3	Campylobacter	jejuni		Confirmed	Other (describe in remarks)	59	99	10	1	0	milk, whole milk unpasteurized	milk, whole milk unpasteurized
92	2014	5	Minnesota	1	Campylobacter	jejuni		Confirmed	Private home/residence	3	9	2	0	0	Raw Milk	raw milk
93	2014	6	Montana	1	Salmonella	enterica	Typhimurium	Confirmed	Other (describe in remarks)	7	7	3	0	0	milk, unpasteurized
94	2014	7	New York	1	Campylobacter	jejuni		Confirmed	Other (describe in remarks)	4	8	0	0	0	Raw Milk	raw milk
96	2014	9	Kentucky	1	Escherichia	coli, Shiga toxin-producing	O157:H7	Confirmed	Private home/residence, Other (describe in remarks)	2	4	4	0	0	milk, unpasteurized	milk, whole milk unpasteurized
97	2014	9	Wisconsin	1	Escherichia	coli, Shiga toxin-producing	unknown	Confirmed	Private home/residence	3	4	1	0	0	milk, whole milk unpasteurized
97	2014	9	Wisconsin	1	Campylobacter	jejuni		Confirmed	Private home/residence	26	38	10	0	0	milk, whole milk unpasteurized
99	2014	11	California	1	Salmonella	enterica	Typhimurium	Confirmed	Private home/residence	4	5	1	0	0	other cheese, unpasteurized	milk, whole milk unpasteurized
100	2014	11	Washington	1	Listeria	monocytogenes		Confirmed	Other (describe in remarks)	3	3	2	1	1	mexican style cheese, pasteurized

## Sheet: Summay 87 outbreaks
									Total Outbreaks	87
Genus Name	(All)
Row Labels	Sum of Confirmed Illnesses	Sum of Illnesses	Sum of Hospitalizations	Sum of Deaths
0	648	1118	128	2
1	102	104	87	15
Grand Total	750	1222	215	17
Genus Name	Campylobacter
Row Labels	Sum of Confirmed Illnesses	Sum of Illnesses	Sum of Hospitalizations	Sum of Deaths
0	465	898	56	1
1	2	3	0	0
Grand Total	467	901	56	1
Genus Name	Escherichia
Row Labels	Sum of Confirmed Illnesses	Sum of Illnesses	Sum of Hospitalizations	Sum of Deaths
0	99	113	42	0
Grand Total	99	113	42	0
Genus Name	Listeria
Row Labels	Sum of Confirmed Illnesses	Sum of Illnesses	Sum of Hospitalizations	Sum of Deaths
0	1	15	1	1
1	100	101	87	15
Grand Total	101	116	88	16
Genus Name	Salmonella
Row Labels	Sum of Confirmed Illnesses	Sum of Illnesses	Sum of Hospitalizations	Sum of Deaths
0	83	92	29	0
Grand Total	83	92	29	0
